# Supplementary material for: Rapid Evaluation of the Xpert® Xpress CoV-2 plus and Xpert® Xpress CoV-2/Flu/RSV plus Tests
Source: Diagnostics (Basel). 2022 Dec 22;13(1):34. doi: 10.3390/diagnostics13010034 (PMC9818900; doi:10.3390/diagnostics13010034)
Supplement: Supplementary file 1 [file diagnostics-13-00034-s001.zip]

Archive with 1 entries (1 files):
- diagnostics-2104334-supplementary.pdf
